# Supplementary material for: Nutritional and Metabolic Health Profiling in a Large Clinic-Based Sample of Mexican Adults: A Cross-Sectional Study
Source: Nutrients. 2026 Jun 5;18(11):1827. doi: 10.3390/nu18111827 (PMC13259236; doi:10.3390/nu18111827)
Supplement: Supplementary file 1 [file nutrients-18-01827-s001.zip › Supplementary.xlsx]

## Sheet: FigS1
Figure S1. Proportion of metabolic syndrome components by phenotypes

## Sheet: Table S1
		Prevalence of the different nutritional and metabolic phenotypes % (95% CI)
		MHNW		MHOO		MUNW		MUOO
State	Total	Crude prevalence	ASR Prevalence	Crude prevalence	ASR Prevalence	Crude prevalence	ASR Prevalence	Crude prevalence	ASR Prevalence
AGUASCALIENTES	1981	20.04 (18.30–21.87)	20.45 (18.66, 22.24)	28.62 (26.64–30.67)	29.70 (27.64, 31.76)	5.35 (4.40–6.44)	5.03 (4.09, 5.97)	45.99 (43.77–48.21)	44.82 (42.64, 47.01)
BAJA CALIFORNIA	18455	13.89 (13.39–14.40)	14.88 (14.36, 15.40)	35.23 (34.54–35.92)	36.30 (35.59, 37.00)	2.68 (2.45–2.92)	2.56 (2.33, 2.79)	48.21 (47.49–48.93)	46.26 (45.56, 46.97)
CHIAPAS	3851	13.97 (12.89–15.11)	16.57 (15.19, 17.95)	25.73 (24.36–27.15)	30.20 (28.52, 31.87)	5.61 (4.90–6.38)	3.91 (3.35, 4.46)	54.69 (53.10–56.27)	49.32 (47.62, 51.03)
CHIHUAHUA	2609	15.83 (14.45–17.29)	17.99 (16.35, 19.63)	33.58 (31.76–35.43)	36.26 (34.24, 38.27)	3.56 (2.89–4.35)	2.89 (2.27, 3.51)	47.03 (45.10–48.97)	42.86 (40.88, 44.85)
CIUDAD DE MEXICO	32028	19.63 (19.20–20.07)	21.62 (21.13, 22.11)	32.16 (31.65–32.67)	34.37 (33.81, 34.93)	4.21 (3.99–4.43)	3.41 (3.22, 3.60)	44.00 (43.45–44.54)	40.60 (40.05, 41.15)
COAHUILA	1599	12.38 (10.81–14.10)	14.98 (12.92, 17.04)	27.77 (25.58–30.03)	29.94 (27.41, 32.47)	4.63 (3.65–5.78)	3.81 (2.89, 4.73)	55.22 (52.75–57.68)	51.28 (48.60, 53.95)
DURANGO	4786	12.89 (11.95–13.87)	16.57 (15.33, 17.81)	27.73 (26.46–29.02)	31.18 (29.68, 32.69)	5.73 (5.08–6.42)	4.57 (3.98, 5.16)	53.66 (52.23–55.08)	47.68 (46.17, 49.20)
ESTADO DE MEXICO	35333	16.54 (16.15–16.93)	18.35 (17.93, 18.78)	29.11 (28.64–29.59)	30.88 (30.38, 31.39)	5.70 (5.46–5.95)	4.92 (4.70, 5.13)	48.64 (48.12–49.17)	45.85 (45.32, 46.37)
GUANAJUATO	12267	15.58 (14.94–16.23)	18.23 (17.46, 19.00)	28.71 (27.91–29.52)	31.54 (30.63, 32.45)	5.28 (4.89–5.69)	4.37 (4.01, 4.73)	50.43 (49.54–51.32)	45.86 (44.94, 46.79)
GUERRERO	2392	16.51 (15.05–18.06)	18.40 (16.64, 20.16)	23.83 (22.13–25.59)	28.23 (26.16, 30.29)	7.02 (6.03–8.12)	5.37 (4.48, 6.26)	52.63 (50.61–54.65)	48.00 (45.85, 50.15)
HIDALGO	1255	16.81 (14.78–19.00)	19.17 (16.84, 21.49)	31.63 (29.07–34.29)	33.58 (30.81, 36.35)	4.54 (3.46–5.84)	3.74 (2.77, 4.72)	47.01 (44.22–49.82)	43.51 (40.73, 46.29)
JALISCO	15059	18.63 (18.01–19.26)	21.24 (20.50, 21.98)	33.53 (32.78–34.30)	36.52 (35.66, 37.38)	4.69 (4.36–5.04)	3.65 (3.36, 3.94)	43.14 (42.35–43.94)	38.59 (37.77, 39.40)
MICHOACAN	5422	17.54 (16.54–18.58)	20.79 (19.58, 22.00)	26.08 (24.91–27.27)	28.42 (27.08, 29.77)	6.93 (6.27–7.64)	5.55 (4.95, 6.16)	49.45 (48.11–50.79)	45.24 (43.83, 46.64)
MORELOS	1543	19.12 (17.18–21.17)	19.86 (17.53, 22.20)	29.94 (27.66–32.30)	33.23 (30.48, 35.99)	5.38 (4.31–6.62)	3.72 (2.83, 4.61)	45.56 (43.05–48.08)	43.18 (40.37, 46.00)
NAYARIT	3288	15.24 (14.02–16.51)	19.70 (17.99, 21.41)	26.37 (24.87–27.91)	30.71 (28.79, 32.64)	5.23 (4.49–6.05)	3.91 (3.21, 4.61)	53.16 (51.44–54.88)	45.68 (43.77, 47.59)
NUEVO LEON	8150	15.72 (14.93–16.53)	16.59 (15.76, 17.41)	37.60 (36.54–38.66)	38.52 (37.45, 39.60)	2.52 (2.19–2.88)	2.32 (2.00, 2.65)	44.17 (43.09–45.26)	42.57 (41.50, 43.63)
OAXACA	512	14.26 (11.35–17.59)	15.95 (12.44, 19.46)	31.25 (27.26–35.46)	33.44 (29.06, 37.81)	7.42 (5.31–10.05)	6.12 (4.15, 8.09)	47.07 (42.68–51.50)	44.50 (39.96, 49.03)
PUEBLA	13347	17.90 (17.25–18.56)	20.33 (19.60, 21.06)	27.02 (26.27–27.78)	29.05 (28.22, 29.88)	6.78 (6.36–7.22)	5.62 (5.24, 6.00)	48.30 (47.45–49.15)	45.00 (44.14, 45.86)
QUERETARO	7814	18.33 (17.47–19.20)	19.63 (18.72, 20.55)	29.29 (28.29–30.32)	31.09 (30.02, 32.16)	4.38 (3.93–4.85)	3.87 (3.46, 4.28)	48.00 (46.89–49.12)	45.40 (44.30, 46.51)
QUINTANA ROO	2414	15.95 (14.51–17.47)	17.11 (15.54, 18.68)	31.40 (29.55–33.29)	32.06 (30.15, 33.98)	4.31 (3.53–5.20)	4.42 (3.56, 5.28)	48.34 (46.33–50.36)	46.40 (44.40, 48.41)
SAN LUIS POTOSI	2689	17.00 (15.59–18.47)	18.19 (16.68, 19.70)	30.53 (28.79–32.31)	32.32 (30.47, 34.17)	5.50 (4.67–6.43)	4.74 (3.97, 5.52)	46.97 (45.07–48.88)	44.75 (42.86, 46.65)
SINALOA	8742	12.89 (12.20–13.61)	14.58 (13.78, 15.38)	39.01 (37.98–40.04)	41.49 (40.41, 42.56)	2.55 (2.23–2.90)	2.19 (1.89, 2.48)	45.55 (44.50–46.60)	41.75 (40.72, 42.78)
SONORA	3592	15.67 (14.50–16.90)	16.90 (15.64, 18.16)	33.99 (32.44–35.57)	36.04 (34.40, 37.67)	2.78 (2.27–3.38)	2.25 (1.81, 2.70)	47.55 (45.91–49.20)	44.81 (43.18, 46.44)
TAMAULIPAS	1378	12.05 (10.37–13.88)	13.32 (11.42, 15.22)	31.42 (28.98–33.95)	32.94 (30.38, 35.51)	3.34 (2.45–4.43)	3.14 (2.21, 4.07)	53.19 (50.52–55.85)	50.59 (47.91, 53.27)
VERACRUZ	7629	15.64 (14.83–16.47)	17.33 (16.40, 18.27)	28.65 (27.64–29.68)	31.83 (30.69, 32.97)	4.63 (4.17–5.12)	3.51 (3.13, 3.89)	51.08 (49.95–52.21)	47.33 (46.15, 48.50)
YUCATAN	1152	16.15 (14.07–18.40)	16.38 (14.10, 18.65)	35.33 (32.57–38.17)	37.64 (34.68, 40.61)	2.52 (1.69–3.60)	2.06 (1.28, 2.84)	46.01 (43.10–48.94)	43.92 (40.94, 46.90)
ZACATECAS	735	15.24 (12.72–18.04)	16.76 (13.97, 19.54)	35.24 (31.78–38.81)	36.00 (32.47, 39.53)	3.54 (2.32–5.14)	3.28 (2.00, 4.55)	45.99 (42.34–49.67)	43.97 (40.41, 47.52)
Overall	200022	16.64 (16.48–16.81)	18.55 (18.37, 18.74)	31.09 (30.89–31.29)	33.34 (33.13, 33.56)	4.67 (4.58–4.77)	3.90 (3.82, 3.98)	47.59 (47.37–47.81)	44.20 (43.98, 44.42)
Table S1. Crude and age-adjusted prevalence of nutritional and metabolic phenotypes by state of residence. Values are presented as prevalence with exact binomial 95% confidence intervals. MHNW = metabolically healthy normal weight, MUNW = metabolically unhealthy normal weight; MHOO = metabolically healthy overweight/obesity; MUOO = metabolically unhealthy overweight/obesity.

## Sheet: Table S2
			Prevalence of the different nutritional and metabolic phenotypes % (95% CI)
			MHNW			MUNW			MHOO			MUOO
Age group	Sex	Total	Cases	Prevalence (95% CI)	χ², Cramer's V	Cases	Prevalence (95% CI)	χ², Cramer's V	Cases	Prevalence (95% CI)	χ², Cramer's V	Cases	Prevalence (95% CI)	χ², Cramer's V
20-24	Female	10793	4194	38.86 (37.94–39.79)	χ² = 2.92, df = 1, p = 0.0875 NS, V = 0.01	169	1.57 (1.34–1.82)	χ² = 0.58, df = 1, p = 0.4482 NS, V = 0.006	4319	40.02 (39.09–40.95)	χ² = 21.78, df = 1, p = 0.0000 ***, V = 0.037	2111	19.56 (18.81–20.32)	χ² = 54.16, df = 1, p = 0.0000 ***, V = 0.05
	Male	5330	1997	37.47 (36.17–38.78)		92	1.73 (1.39–2.11)		1930	36.21 (34.92–37.52)		1311	24.6 (23.45–25.78)
25-29	Female	11166	3087	27.65 (26.82–28.49)	χ² = 24.98, df = 1, p = 0.0000 ***, V = 0.03	209	1.87 (1.63–2.14)	χ² = 0.05, df = 1, p = 0.8169 NS, V = 0.002	4781	42.82 (41.9–43.74)	χ² = 31.89, df = 1, p = 0.0000 ***, V = 0.043	3089	27.66 (26.84–28.5)	χ² = 115.81, df = 1, p = 0.0000 ***, V = 0.08
	Male	6035	1456	24.13 (23.05–25.23)		116	1.92 (1.59–2.3)		2316	38.38 (37.15–39.62)		2147	35.58 (34.37–36.8)
30-34	Female	10982	2377	21.64 (20.88–22.43)	χ² = 61.93, df = 1, p = 0.0000 ***, V = 0.06	228	2.08 (1.82–2.36)	χ² = 0.09, df = 1, p = 0.7705 NS, V = 0.002	4696	42.76 (41.83–43.69)	χ² = 87.48, df = 1, p = 0.0000 ***, V = 0.072	3681	33.52 (32.64–34.41)	χ² = 256.07, df = 1, p = 0.0000 ***, V = 0.1
	Male	6119	1018	16.64 (15.71–17.59)		123	2.01 (1.67–2.39)		2169	35.45 (34.25–36.66)		2809	45.91 (44.65–47.16)
35-39	Female	9439	1584	16.78 (16.03–17.55)	χ² = 32.93, df = 1, p = 0.0000 ***, V = 0.04	194	2.06 (1.78–2.36)	χ² = 0.04, df = 1, p = 0.8486 NS, V = 0.002	3781	40.06 (39.07–41.05)	χ² = 60.8, df = 1, p = 0.0000 ***, V = 0.064	3880	41.11 (40.11–42.11)	χ² = 137.32, df = 1, p = 0.0000 ***, V = 0.09
	Male	5616	746	13.28 (12.41–14.2)		118	2.1 (1.74–2.51)		1892	33.69 (32.45–34.94)		2860	50.93 (49.61–52.24)
40-44	Female	10865	1458	13.42 (12.78–14.07)	χ² = 22.45, df = 1, p = 0.0000 ***, V = 0.03	292	2.69 (2.39–3.01)	χ² = 4.43, df = 1, p = 0.0353 *, V = 0.016	4100	37.74 (36.82–38.66)	χ² = 102.41, df = 1, p = 0.0000 ***, V = 0.078	5015	46.16 (45.22–47.1)	χ² = 180.84, df = 1, p = 0.0000 ***, V = 0.1
	Male	5848	636	10.88 (10.09–11.7)		126	2.15 (1.8–2.56)		1749	29.91 (28.74–31.1)		3337	57.06 (55.78–58.34)
45-49	Female	13534	1618	11.96 (11.41–12.51)	χ² = 27.95, df = 1, p = 0.0000 ***, V = 0.03	467	3.45 (3.15–3.77)	χ² = 1.8, df = 1, p = 0.1799 NS, V = 0.010	4526	33.44 (32.65–34.24)	χ² = 39.25, df = 1, p = 0.0000 ***, V = 0.045	6923	51.15 (50.31–52)	χ² = 93.72, df = 1, p = 0.0000 ***, V = 0.06
	Male	6074	570	9.38 (8.66–10.15)		187	3.08 (2.66–3.54)		1757	28.93 (27.79–30.09)		3560	58.61 (57.36–59.85)
50-54	Female	15783	1792	11.35 (10.86–11.86)	χ² = 25.69, df = 1, p = 0.0000 ***, V = 0.03	690	4.37 (4.06–4.7)	χ² = 6.39, df = 1, p = 0.0115 *, V = 0.017	4888	30.97 (30.25–31.7)	χ² = 46.87, df = 1, p = 0.0000 ***, V = 0.046	8413	53.3 (52.52–54.09)	χ² = 109.33, df = 1, p = 0.0000 ***, V = 0.07
	Male	6530	591	9.05 (8.37–9.77)		237	3.63 (3.19–4.11)		1722	26.37 (25.3–27.46)		3980	60.95 (59.75–62.14)
55-59	Female	14512	1757	12.11 (11.58–12.65)	χ² = 6.68, df = 1, p = 0.0098 **, V = 0.01	765	5.27 (4.91–5.65)	χ² = 2.55, df = 1, p = 0.1103 NS, V = 0.011	4015	27.67 (26.94–28.4)	χ² = 26.14, df = 1, p = 0.0000 ***, V = 0.036	7975	54.95 (54.14–55.77)	χ² = 48.24, df = 1, p = 0.0000 ***, V = 0.04
	Male	6205	673	10.85 (10.08–11.65)		294	4.74 (4.22–5.3)		1504	24.24 (23.18–25.32)		3734	60.18 (58.95–61.4)
60-64	Female	13340	1662	12.46 (11.9–13.03)	χ² = 0.05, df = 1, p = 0.8147 NS, V = 0.002	975	7.31 (6.87–7.76)	χ² = 7.87, df = 1, p = 0.0050 **, V = 0.020	3396	25.46 (24.72–26.21)	χ² = 27.03, df = 1, p = 0.0000 ***, V = 0.037	7307	54.78 (53.93–55.62)	χ² = 33.43, df = 1, p = 0.0000 ***, V = 0.04
	Male	5986	753	12.58 (11.75–13.45)		371	6.2 (5.6–6.84)		1316	21.98 (20.94–23.06)		3546	59.24 (57.98–60.49)
65-69	Female	10809	1373	12.7 (12.08–13.34)	χ² = 3.71, df = 1, p = 0.0542 NS, V = 0.01	896	8.29 (7.78–8.83)	χ² = 0.43, df = 1, p = 0.5141 NS, V = 0.005	2403	22.23 (21.45–23.03)	χ² = 4.66, df = 1, p = 0.0309 *, V = 0.017	6137	56.78 (55.84–57.71)	χ² = 0.72, df = 1, p = 0.3953 NS, V = 0.007
	Male	4899	677	13.82 (12.86–14.82)		391	7.98 (7.24–8.78)		1014	20.7 (19.57–21.86)		2817	57.5 (56.1–58.89)
70-74	Female	7039	931	13.23 (12.44–14.04)	χ² = 23.31, df = 1, p = 0.0000 ***, V = 0.04	761	10.81 (10.1–11.56)	χ² = 7.3, df = 1, p = 0.0069 **, V = 0.027	1429	20.3 (19.37–21.26)	χ² = 0.01, df = 1, p = 0.9215 NS, V = 0.001	3918	55.66 (54.49–56.83)	χ² = 3.37, df = 1, p = 0.0663 NS, V = 0.01
	Male	3272	550	16.81 (15.54–18.14)		297	9.08 (8.11–10.11)		667	20.39 (19.02–21.81)		1758	53.73 (52–55.45)
75-79	Female	4015	595	14.82 (13.73–15.96)	χ² = 29.93, df = 1, p = 0.0000 ***, V = 0.07	484	12.05 (11.06–13.1)	χ² = 0.95, df = 1, p = 0.3307 NS, V = 0.013	750	18.68 (17.49–19.92)	χ² = 0.12, df = 1, p = 0.7244 NS, V = 0.005	2186	54.45 (52.89–56)	χ² = 13.92, df = 1, p = 0.0002 ***, V = 0.04
	Male	1957	400	20.44 (18.67–22.3)		219	11.19 (9.83–12.67)		373	19.06 (17.34–20.87)		965	49.31 (47.07–51.55)
80+	Female	2530	434	17.15 (15.7–18.68)	χ² = 52.17, df = 1, p = 0.0000 ***, V = 0.1	430	17 (15.55–18.52)	χ² = 0.38, df = 1, p = 0.5380 NS, V = 0.010	459	18.14 (16.66–19.7)	χ² = 0.15, df = 1, p = 0.6948 NS, V = 0.006	1207	47.71 (45.75–49.68)	χ² = 26.08, df = 1, p = 0.0000 ***, V = 0.08
	Male	1344	363	27.01 (24.65–29.47)		218	16.22 (14.29–18.3)		237	17.63 (15.63–19.78)		526	39.14 (36.52–41.8)
Overall	Female	134807	22862	16.96 (16.76–17.16)	χ² = 29.55, df = 1, p = 0.0000 ***, V = 0.012	6560	4.87 (4.75–4.98)	χ² = 34.29, df = 1, p = 0.0000 ***, V = 0.013	43543	32.3 (32.05–32.55)	χ² = 282.17, df = 1, p = 0.0000 ***, V = 0.038	61842	45.87 (45.61–46.14)	χ² = 488.31, df = 1, p = 0.0000 ***, V = 0.049
	Male	65215	10430	15.99 (15.71–16.28)		2789	4.28 (4.12–4.43)		18646	28.59 (28.24–28.94)		33350	51.14 (50.75–51.52)
Table S2. Prevalence of nutritional and metabolic phenotypes by age and sex, with sex-based comparisons within each age stratum. Values are presented as cases and prevalence with exact 95% confidence intervals. Within each age group and phenotype, sex differences were evaluated using Pearson's chi-square test without continuity correction. Effect size is reported as Cramer's V. Significance codes…

## Sheet: Table S3
	Age-standardized rate (95% CI)		Relative comparison
Metabolic phenotype	Female ASR (95% CI)	Male ASR (Ref.) (95% CI)	SRR (Female vs Male)	P value
MHNW	19.22 (18.99, 19.45)	17.30 (17.00, 17.61)	1.11 (1.09, 1.13)	<0.001
MHOO	34.90 (34.63, 35.17)	30.30 (29.94, 30.67)	1.15 (1.14, 1.17)	<0.001
MUNW	4.01 (3.91, 4.11)	3.67 (3.53, 3.81)	1.09 (1.04, 1.14)	<0.001
MUOO	41.88 (41.61, 42.14)	48.72 (48.34, 49.11)	0.86 (0.85, 0.87)	<0.001
Table S3. Sex-specific age-standardized rates and standardized rate ratios by metabolic phenotype. Reference group: Male.ASR = age-standardized rate; SRR = standardized rate ratio; CI = confidence interval. Male was used as the reference group. An SRR > 1 indicates a higher standardized rate in Female compared with Male. MHNW = metabolically healthy normal weight, MUNW = metabolically unhealthy n…

## Sheet: Table S4
			Nutrional and metabolic phenotype
Age group	Sex	Total	MHNW	MUNW	MHOO	MUOO
20-24	Female	10793	0.388585	0.0156583	0.400167	0.19559
	Male	5330	0.374672	0.0172608	0.362101	0.245966
25-29	Female	11166	0.276464	0.0187175	0.428175	0.276643
	Male	6035	0.241259	0.0192212	0.383761	0.355758
30-34	Female	10982	0.216445	0.0207612	0.427609	0.335185
	Male	6119	0.166367	0.0201013	0.35447	0.459062
35-39	Female	9439	0.167814	0.020553	0.400572	0.41106
	Male	5616	0.132835	0.0210114	0.336895	0.509259
40-44	Female	10865	0.134192	0.0268753	0.377358	0.461574
	Male	5848	0.108755	0.0215458	0.299077	0.570622
45-49	Female	13534	0.119551	0.0345057	0.334417	0.511527
	Male	6074	0.0938426	0.030787	0.289266	0.586105
50-54	Female	15783	0.11354	0.0437179	0.3097	0.533042
	Male	6530	0.0905054	0.036294	0.263706	0.609495
55-59	Female	14512	0.121072	0.052715	0.276668	0.549545
	Male	6205	0.108461	0.0473811	0.242385	0.601773
60-64	Female	13340	0.124588	0.0730885	0.254573	0.547751
	Male	5986	0.125794	0.0619779	0.219846	0.592382
65-69	Female	10809	0.127024	0.0828939	0.222315	0.567768
	Male	4899	0.138191	0.0798122	0.206981	0.575015
70-74	Female	7039	0.132263	0.108112	0.203012	0.556613
	Male	3272	0.168093	0.0907702	0.203851	0.537286
75-79	Female	4015	0.148194	0.120548	0.1868	0.544458
	Male	1957	0.204394	0.111906	0.190598	0.493102
80+	Female	2530	0.171542	0.16996	0.181423	0.477075
	Male	1344	0.270089	0.162202	0.176339	0.391369
Overall	Female	134807	0.169591	0.0486622	0.323003	0.458745
	Male	65215	0.159933	0.0427662	0.285916	0.511385
Table S4. Prevalence of nutritional and metabolic phenotypes by age and sex, with sex-based comparisons within each age stratum. Values are presented as cases and prevalence with exact 95% confidence intervals. Within each age group and phenotype, sex differences were evaluated using Pearson's chi-square test without continuity correction. Effect size is reported as Cramer's V. Significance codes…
